# Supplementary material for: Spatial patterns of medium and large size mammal assemblages in várzea and terra firme forests, Central Amazonia, Brazil
Source: PLoS One. 2018 May 30;13(5):e0198120. doi: 10.1371/journal.pone.0198120 (PMC5976171; doi:10.1371/journal.pone.0198120)
Supplement: S1 Table — (XLSX) [file pone.0198120.s001.xlsx]

## Sheet: Objective 1
Vegetation	T.terrestris	M.tridactyla	P.maximus	P.tajacu	D.fuliginosa	M.pratti	E.barbara	L.pardalis	L.wiedii	T.tetradactyla	D.marsupialis	C.paca	P.concolor	P.onca	C.prehensilis	N.nasua	T.pecari	D.novemcinctus	M.americana	M.nemorivaga	S.venaticus
TF	0	1	0	0	2	4	0	1	0	0	35	0	0	0	0	0	0	0	4	1	0
TF	0	1	0	7	14	0	0	0	0	0	36	0	0	0	0	0	0	10	0	0	0
TF	0	1	1	1	3	4	0	0	0	0	41	0	0	0	0	0	0	4	0	1	0
TF	0	2	1	4	0	1	0	0	0	0	47	0	0	0	0	0	0	2	0	0	0
TF	2	0	1	3	3	1	0	2	0	0	29	0	3	1	0	0	0	0	0	0	0
TF	1	3	0	1	4	0	1	1	0	0	47	0	2	0	0	0	0	1	0	1	0
TF	0	0	0	0	1	2	0	2	0	0	25	0	0	1	0	0	0	1	0	0	0
TF	0	2	0	2	4	2	0	1	0	0	41	1	0	0	0	0	0	0	1	0	1
TF	0	3	1	3	9	5	0	2	0	0	8	4	1	0	0	0	0	8	1	0	0
TF	1	0	0	1	1	2	0	1	0	0	21	0	0	1	0	0	0	10	0	1	0
TF	1	1	0	3	0	4	0	0	0	1	88	3	1	0	0	0	0	1	0	0	0
TF	1	0	0	6	5	3	2	2	1	0	4	0	0	0	0	0	0	0	1	0	0
TF	1	0	1	2	1	5	1	1	0	0	32	0	0	1	0	1	0	1	0	2	0
TF	1	0	0	3	11	2	0	1	0	0	17	3	0	0	0	0	0	4	0	0	1
TF	0	1	0	2	5	4	1	0	0	0	40	0	0	1	0	0	0	2	2	0	0
TF	0	0	1	0	6	1	0	1	0	0	31	1	0	0	0	0	0	10	0	0	0
TF	2	1	0	1	5	16	0	9	0	0	61	2	0	0	0	0	0	2	1	0	0
TF	0	0	0	1	19	2	0	1	0	0	44	0	0	0	0	0	0	3	0	1	0
TF	0	1	0	1	0	2	0	0	0	0	10	1	0	0	0	1	0	0	0	0	0
TF	1	0	0	2	8	1	0	2	0	0	9	0	0	1	0	0	0	0	0	0	0
TF	0	2	2	6	4	1	0	0	0	0	25	5	0	0	0	0	0	8	1	0	0
TF	3	2	1	2	9	1	0	0	0	0	36	4	0	0	0	0	0	5	0	0	0
TF	0	0	1	2	9	8	0	1	0	0	43	2	0	0	0	0	0	1	0	0	0
TF	0	1	0	3	3	2	1	0	0	0	22	0	0	1	0	0	0	0	3	0	0
TF	0	0	2	1	2	5	0	0	0	0	64	3	0	0	0	0	0	3	2	0	1
TF	1	0	1	0	3	3	0	1	1	1	20	0	0	0	0	0	0	12	0	0	0
TF	2	0	0	0	10	3	0	0	0	0	15	2	0	0	0	0	0	4	0	0	0
TF	0	0	0	1	2	0	0	1	0	0	19	0	0	0	0	0	0	0	1	0	0
TF	0	0	0	3	0	0	0	1	0	0	16	0	5	0	0	0	0	0	0	0	0
TF	0	0	1	2	3	9	0	0	0	0	37	1	0	1	0	0	0	0	1	0	0
TF	1	1	1	0	6	4	2	2	1	2	40	0	0	0	0	0	0	1	0	1	0
TF	0	1	0	0	9	9	0	4	0	0	8	2	0	0	0	0	0	3	1	1	0
TF	4	0	0	0	1	2	0	1	0	0	19	0	0	0	0	0	0	2	1	0	0
TF	3	2	0	3	3	0	0	0	0	0	10	1	0	0	0	0	0	7	3	0	0
TF	2	0	0	4	12	1	1	2	0	0	33	2	0	1	0	0	0	4	4	0	0
TF	1	0	0	2	2	3	0	1	0	0	13	0	0	1	0	0	1	5	0	0	0
TF	0	0	0	1	2	0	1	2	0	0	3	2	0	0	0	0	0	2	0	2	0
TF	0	1	0	2	1	4	1	1	0	0	70	2	0	0	0	0	0	2	0	0	0
TF	1	2	1	5	5	1	0	1	0	0	9	0	0	0	0	0	0	1	2	0	0
TF	0	0	0	1	7	1	3	4	0	0	30	0	0	0	0	0	0	3	2	0	0
TF	1	0	0	2	1	0	2	7	0	0	1	0	0	0	0	0	2	1	4	1	0
TF	1	0	3	0	7	0	1	1	0	0	0	0	1	2	0	0	0	0	0	2	0
TF	1	0	0	2	4	1	0	2	0	0	3	0	0	0	0	0	1	7	5	1	0
TF	0	0	1	3	3	2	0	1	0	0	17	1	1	1	0	0	0	0	1	0	0
TF	2	1	2	3	1	4	0	1	0	0	15	3	0	0	0	0	0	2	2	1	0
TF	1	1	0	3	12	4	1	3	0	0	11	1	0	0	0	0	0	1	0	1	0
TF	0	3	1	2	8	1	2	1	0	0	4	0	0	0	0	0	0	0	7	0	0
TF	0	0	0	3	8	2	0	0	1	0	4	0	0	1	0	0	0	0	2	1	0
TF	0	1	0	2	13	5	0	0	0	0	12	8	0	2	0	0	0	6	0	0	0
TF	2	0	0	1	7	1	0	0	0	0	31	3	0	0	0	0	0	0	1	1	0
V	0	0	0	0	0	0	0	0	1	0	20	0	0	0	2	2	0	0	0	0	0
V	0	0	0	0	0	0	0	0	1	0	12	0	0	0	1	0	0	0	0	0	0
V	0	0	0	0	0	0	0	0	0	0	7	0	0	0	2	0	0	0	0	0	0
V	0	0	0	0	0	0	0	0	1	0	5	0	0	2	0	0	0	0	0	0	0
V	0	0	0	0	0	0	0	0	0	0	1	0	0	0	0	0	0	0	0	0	0
V	0	0	0	0	0	0	0	0	0	0	17	0	0	0	0	1	0	0	0	0	0
V	0	0	0	0	0	0	0	0	2	0	13	0	0	2	0	0	0	0	0	0	0
V	0	0	0	0	0	0	0	0	0	0	1	0	0	0	1	0	0	0	0	0	0
V	0	0	0	0	0	0	0	0	2	0	2	0	0	1	0	0	0	0	0	0	0
V	0	0	0	0	0	0	0	0	0	0	10	0	0	2	0	0	0	0	0	0	0
V	0	0	0	0	0	0	0	0	1	0	0	0	0	3	0	0	0	0	0	0	0
V	0	0	0	0	0	0	0	0	3	0	19	0	0	2	2	0	0	0	0	0	0
V	0	0	0	0	0	0	0	0	0	0	2	0	0	0	0	1	0	0	0	0	0
V	0	0	0	0	0	0	0	0	0	0	8	0	0	0	1	0	0	0	0	0	0
V	0	0	0	0	0	0	0	0	3	0	26	0	0	1	1	0	0	0	0	0	0
V	0	0	0	0	0	0	0	0	0	0	18	0	0	4	1	0	0	0	0	0	0
V	0	0	0	0	0	0	0	0	0	0	5	0	0	0	0	0	0	0	0	0	0
V	0	0	0	0	0	0	0	0	1	0	7	0	0	1	1	0	0	0	0	0	0
V	0	0	0	0	0	0	0	0	0	0	29	0	0	0	1	0	0	0	0	0	0
V	0	0	0	0	0	0	0	0	1	0	8	0	0	1	0	0	0	0	0	0	0
V	0	0	0	0	0	0	0	0	2	0	16	0	0	0	0	0	0	0	0	0	0
V	0	0	0	0	0	0	0	0	2	1	8	0	0	0	0	1	0	0	0	0	0
V	0	0	0	0	0	0	0	0	1	0	28	0	0	0	3	0	0	0	0	0	0
V	0	0	0	0	0	0	0	0	2	1	28	0	0	1	1	0	0	0	0	0	0
V	0	0	0	0	0	0	0	0	1	0	30	0	0	0	1	0	0	0	0	0	0
V	0	0	0	0	0	0	0	0	0	0	5	0	0	1	0	2	0	0	0	0	0
V	0	0	0	0	0	0	0	0	2	0	6	0	0	0	1	0	0	0	0	0	0
V	0	0	0	0	0	0	0	0	0	0	0	0	0	1	1	1	0	0	0	0	0
V	0	0	0	0	0	0	0	0	1	0	30	0	0	1	1	1	0	0	0	0	0
V	0	0	0	0	0	0	0	0	1	0	56	0	0	0	3	2	0	0	0	0	0
V	0	0	0	0	0	0	0	0	4	0	27	0	0	0	0	0	0	0	0	0	0
V	0	0	0	0	0	0	0	0	0	1	29	0	0	1	1	2	0	0	0	0	0
V	0	0	0	0	0	0	0	0	0	0	39	0	0	1	0	0	0	0	0	0	0
V	0	0	0	0	0	0	0	0	1	0	19	0	0	0	0	0	0	0	0	0	0
V	0	0	0	0	0	0	0	0	3	0	10	0	0	3	0	0	0	0	0	0	0
V	0	0	0	0	0	0	0	0	0	0	7	0	0	0	0	1	0	0	0	0	0
V	0	0	0	0	0	0	0	0	5	0	23	0	0	1	1	0	0	0	0	0	0
V	0	0	0	0	0	0	0	0	1	0	49	0	0	0	1	0	0	0	0	0	0
V	0	0	0	0	0	0	0	0	1	0	5	0	0	3	0	2	0	0	0	0	0
V	0	0	0	0	0	0	0	0	0	0	24	0	0	2	0	6	0	0	0	0	0
V	0	0	0	0	0	0	0	0	7	0	15	0	0	1	0	0	0	0	0	0	0
V	0	0	0	0	0	0	0	0	2	0	24	0	0	1	1	0	0	0	0	0	0
V	0	0	0	0	0	0	0	0	3	0	5	0	0	0	0	0	0	0	0	0	0
V	0	0	0	0	0	0	0	0	2	0	14	0	0	2	1	0	0	0	0	0	0
V	0	0	0	0	0	0	0	0	0	1	78	0	0	1	1	0	0	0	0	0	0
V	0	0	0	0	0	0	0	0	0	0	28	0	0	0	0	0	0	0	0	0	0
V	0	0	0	0	0	0	0	0	3	0	19	0	0	1	0	3	0	0	0	0	0
V	0	0	0	0	0	0	0	0	2	0	7	0	0	1	0	0	0	0	0	0	0
V	0	0	0	0	0	0	0	0	1	0	68	0	0	0	5	1	0	0	0	0	0
V	0	0	0	0	0	0	0	0	0	0	9	0	0	1	0	0	0	0	0	0	0
V	0	0	0	0	0	0	0	0	1	0	61	0	0	4	2	0	0	0	0	0	0

## Sheet: Objective 2
Station	L.wiedii	D.marsupialis	P.onca	C.prehensilis	N.nasua	Records	Richness	Water_0.5km	H.varzea_0.5	L.varzea_0.5	Chavascal_0.5	Herbaceous_0.5	Water_1km	H.varzea_1	L.varzea_1	Chavascal_1	Herbaceous_1
1	1	20	0	2	2	25	4	0.121377	0.0865456	0.512287	0	0.0589395	0.323092	0.396325	2.08096	0.132615	0.183604
2	1	12	0	1	0	14	3	0.0571084	0.251584	0.383846	0.000165601	0.0864354	0.279402	0.72012	1.80219	0.124711	0.190137
3	0	7	0	2	0	9	2	0	0.240108	0.539022	0	0	0.143066	0.597811	1.96041	0	0.415235
4	1	5	2	0	0	8	3	0	0.146509	0.627463	0.0051484	0	0.0913399	0.280526	2.1885	0.338278	0.217831
5	0	1	0	0	0	1	1	0.00144877	0.000239457	0.583546	0.00309419	0.190811	0.308138	0.48851	1.67551	0.115303	0.529093
6	0	17	0	0	1	18	2	0	0.11533	0.55943	0.0707635	0.0336084	0.038125	0.604799	1.85618	0.254396	0.363022
7	2	13	2	0	0	17	3	0.0985038	0.0549006	0.543755	0	0.0819904	0.456074	0.319466	1.91841	0.221716	0.200936
8	0	1	0	1	0	2	2	0	0.239101	0.129931	0.41013	0	0.00147572	0.508907	0.758776	1.81188	0.0356108
9	2	2	1	0	0	5	3	0.150859	0	0.49607	0	0.132223	0.585801	0.295028	1.50127	0.0531347	0.681378
10	0	10	2	0	0	12	2	0.00597947	0	0.439773	0.301828	0.0315473	0.115422	0.0680112	1.65013	1.14068	0.14227
11	1	0	3	0	0	4	2	0	0	0.482475	0.186621	0.11004	0.00602945	0	1.82281	0.970604	0.317101
12	3	19	2	2	0	26	4	0.00752982	0.250752	0.233884	0.151114	0.135843	0.209421	0.659642	1.34466	0.531878	0.370882
13	0	2	0	0	1	3	2	0	0	0.563044	0.0231497	0.19294	0.032856	0	2.43954	0.183282	0.460858
14	0	8	0	1	0	9	2	0.0341467	0.0862762	0.486915	0.0387757	0.133005	0.0652666	0.374092	1.86682	0.515067	0.295228
15	3	26	1	1	0	31	4	0	0.0335502	0.641775	0	0.103784	0.0415057	0.310575	2.15125	0.0173166	0.59579
16	0	18	4	1	0	23	3	0.0169952	0.0593313	0.675376	0	0.0274058	0.186895	0.477682	2.22176	0	0.23009
17	0	5	0	0	0	5	1	0.0449256	0.243127	0.0001474	0.446097	0.0448148	0.213813	0.905029	0.717557	1.05042	0.229627
18	1	7	1	1	0	10	4	0	0.156151	0.518387	0	0.104563	0.154892	0.655308	1.93968	0.050225	0.316293
19	0	29	0	1	0	30	2	0.0178398	0.409284	0.351791	0	0.000164887	0.323408	0.802473	1.7719	0.0465822	0.171961
20	1	8	1	0	0	10	3	0	0	0.771527	0	0.0075692	0.17478	0.0620903	2.64059	0.08786	0.151059
21	2	16	0	0	0	18	2	0	0.325327	0.299427	0.141806	0.0125443	0.0581632	0.748907	1.32903	0.928998	0.0513216
22	2	8	0	0	1	12	4	0	0.385449	0.348439	0.00523024	0.0399981	0	1.46512	1.20118	0.310148	0.14002
23	1	28	0	3	0	32	3	0	0.476522	0.285088	0.0174787	0	0.0519622	1.21421	1.32249	0.352034	0.175658
24	2	28	1	1	0	33	5	0.123288	0.0991581	0.364841	0.111077	0.0807036	0.269185	0.427268	1.61682	0.550311	0.252686
25	1	30	0	1	0	32	3	0	0.179528	0.452624	0	0.146907	0.0016638	0.666516	2.08642	0.00927195	0.352362
26	0	5	1	0	2	8	3	0.0150662	0.302863	0.447556	0.0135965	0	0.128315	0.839396	1.38498	0.445541	0.318097
27	2	6	0	1	0	9	3	0	0.124582	0.210661	0.443919	0	0	0.738772	0.846478	1.52858	0.00282321
28	0	0	1	1	1	3	3	0.134081	0.0434511	0.10118	0.469397	0.0310619	0.1363	0.499234	0.487696	1.93191	0.06155
29	1	30	1	1	1	34	5	0	0	0.77921	0	0	0	0.15413	2.83948	0	0.123231
30	1	56	0	3	2	62	4	0.183815	0.0829557	0.263036	0.212514	0.0368571	0.273261	0.407369	1.29392	1.03259	0.109573
31	4	27	0	0	0	31	2	0	0	0.288443	0.48326	0.00746433	0.0174937	0.172294	1.3563	1.52583	0.0447445
32	0	29	1	1	2	34	5	0	0.243414	0.307789	0.0644455	0.163558	0.0190233	1.1642	1.43232	0.22367	0.277609
33	0	39	1	0	0	40	2	0	0	0.586987	0.1922	0	0.0960513	0.0956621	2.2563	0.64305	0.0256888
34	1	19	0	0	0	20	2	0	0	0.729349	0	0.049825	0.0060697	0.027276	2.97318	0.02605	0.0841172
35	3	10	3	0	0	16	3	0.02415	0.00359178	0.595747	0.0994692	0.0561863	0.0571431	0.119322	1.9052	0.792214	0.242697
36	0	7	0	0	1	8	2	0	0.256209	0.443123	0.0797992	0	0	0.749485	1.51976	0.685848	0.161432
37	5	23	1	1	0	30	4	0	0.0936547	0.57077	0.0434476	0.0712417	0	0.366773	1.91933	0.61934	0.211015
38	1	49	0	1	0	51	3	0.000392508	0.150991	0.297279	0.231434	0.0990415	0.171296	0.6194	1.07059	0.792947	0.462317
39	1	5	3	0	2	11	4	0.00106335	0.0303543	0.434014	0.253945	0.0597774	0.022272	0.341216	1.71922	0.963629	0.070275
40	0	24	2	0	6	32	3	0	0.0103614	0.744582	0	0.024218	0.0394588	0.218428	2.67846	0.0522802	0.128013
41	7	15	1	0	0	23	3	0.132583	0	0.511079	0	0.135538	0.358813	0.133832	2.33707	0.0268902	0.260196
42	2	24	1	1	0	28	4	0	0.0269399	0.19615	0.556126	0	0	0.476348	1.02131	1.61921	0
43	3	5	0	0	0	8	2	0.311762	0	0.179492	0	0.28792	0.61021	0	1.07164	0	1.43485
44	2	14	2	1	0	19	4	0.00837772	0.37149	0.363109	0.0361946	0	0.0108083	1.09078	1.61883	0.375576	0.0206862
45	0	78	1	1	0	81	4	0.0429651	0.0859766	0.501491	0.0495338	0.0991793	0.317314	0.385486	1.62777	0.235146	0.550865
46	0	28	0	0	0	28	1	0	0.227492	0.250713	0.232135	0.0687946	0.00528424	1.25216	0.584875	1.06211	0.212108
47	3	19	1	0	3	26	4	0.0567115	0.113953	0.529653	0	0.0788464	0.114222	0.690516	1.84817	0.284687	0.179064
48	2	7	1	0	0	10	3	0	0.0272507	0.444994	2.77e-06	0.306929	0.0403781	0.242283	2.02542	0.136445	0.672182
49	1	68	0	5	1	75	4	0.0870357	0.0388097	0.564033	0	0.0892739	0.1594	0.568334	2.159	0.0532815	0.176594
50	0	9	1	0	0	10	2	0.00872	0.0222924	0.362116	0.338157	0.0478401	0.0741639	0.29509	1.04445	1.42548	0.277331
51	1	61	4	2	0	68	4	0	0.185568	0.138634	0.0655581	0.38936	0	0.74783	0.679394	1.01489	0.674365
