# Supplementary material for: Spatial patterns of medium and large size mammal assemblages in várzea and terra firme forests, Central Amazonia, Brazil
Source: PLoS One. 2018 May 30;13(5):e0198120. doi: 10.1371/journal.pone.0198120 (PMC5976171; doi:10.1371/journal.pone.0198120)
Supplement: S2 Table — ‘No bait’ is a comparison of baited and unbaited stations, while ‘Control’ is a comparison of stations with the same treatment. (XLSX) [file pone.0198120.s002.xlsx]

## Sheet: Plan1
		Temporal			Espacial
Response Variables		t	p		t	p
Total of records		1.47	0.18		0.06	0.96
Number of species		1.63	0.15		-0.82	0.44
Leopardus wiedii		-1.27	0.38		2.12	0.3
Didelphis marsupialis		1.26	0.22		-0.47	0.66
Panthera onca		-	-		-0.5	1
Coendou prehensilis		-	-		0.45	1
Nasua nasua		-	-		-4	0.1
