# Supplementary material for: Spatial patterns of medium and large size mammal assemblages in várzea and terra firme forests, Central Amazonia, Brazil
Source: PLoS One. 2018 May 30;13(5):e0198120. doi: 10.1371/journal.pone.0198120 (PMC5976171; doi:10.1371/journal.pone.0198120)
Supplement: S3 Table — GLM = Generalized Linear Model; ZIP = Zero-Inflated Poisson. GLM distributions were: G = gaussian; P = poisson; QP = quasi-poisson and NB = negative binomial. (XLSX) [file pone.0198120.s003.xlsx]

## Sheet: Plan1
Scale	Response variable	Permanent Water		Soil/Herbaceous			Chavascal			High Várzea			Shannon index		Model
		Estimate	score	Estimate	score		Estimate	score		Estimate	score		Estimate	score
500 m	Total of records	-0.12	-0.88	-0.05	-0.36		-0.21	-1.44		-0.15	-1.01		0.26	1.55	GLM (NB)
	Species composition	0.11	0.77	0.18	1.15		0.28	1.83		0.07	0.41		-0.26	-1.41	GLM (G)
	Number of species	-0.02	-0.17	-0.06	-0.51		-0.14	-1.19		-0.06	-0.51		0.11	0.89	GLM (P)
	Leopardus wiedii	0.16	0.98	0.05	0.27		-0.07	-0.31		-0.18	-0.73		0.05	0.2	GLM (QP)
	Didelphis marsupialis	-0.16	-0.98	-0.06	-0.38		-0.22	-1.27		-0.15	-0.87		0.29	1.46	GLM (NB)
	Panthera onca	-0.45	-1.69	0.04	0.21		-0.22	-0.86		-0.56	-1.94		0.25	0.9	GLM (QP)
	Coendou prehensilis	0.36	1.68	0.19	0.87		0.06	0.28		0.56	2.39	*	0.08	0.25	ZIP
	Nasua nasua	0	-0.02	-0.63	-1.23		-0.72	-1.61		-0.52	-1.1		0.24	0.52	ZIP
1000 m	Total of records	-0.2	-1.28	-0.14	-0.99		-0.32	-2.01	*	-0.12	-0.76		0.33	1.71	GLM (NB)
	Species composition	0.13	0.82	0.2	1.34		0.36	2.15	*	-0.38	-0.02		-0.19	-0.96	GLM (G)
	Number of species	-0.05	-0.4	-0.08	-0.66		-0.14	-1.05		-0.01	-0.08		0.07	0.48	GLM (P)
	Leopardus wiedii	0.13	0.57	-0.01	-0.04		-0.01	-0.05		-0.2	-0.74		-0.01	-0.04	GLM (QP)
	Didelphis marsupialis	-0.25	-1.34	-0.17	-0.99		-0.37	-1.96	*	-0.13	-0.69		0.38	1.69	GLM (NB)
	Panthera onca	-0.4	-1.5	-0.12	-0.45		-0.25	-0.85		-0.64	-2.12	*	0.48	1.43	GLM (QP)
	Coendou prehensilis	0.09	0.34	0.01	0.04		0	0.01		0.28	1.05		0.18	0.46	ZIP
	Nasua nasua	-0.59	-1.24	-1.37	-2.4	*	-1.21	-2.03	*	-0.49	-1.19		0.74	1.32	ZIP
*P < 0.05
