# Supplementary material for: Spatial patterns of medium and large size mammal assemblages in várzea and terra firme forests, Central Amazonia, Brazil
Source: PLoS One. 2018 May 30;13(5):e0198120. doi: 10.1371/journal.pone.0198120 (PMC5976171; doi:10.1371/journal.pone.0198120)
Supplement: S4 Table — (XLSX) [file pone.0198120.s004.xlsx]

## Sheet: Plan1
Species	Common name	Várzea		Terra firme
		Records	Stations	Records	Stations
Didelphis marsupialis	Opossum	977	48	1296	49
Leopardus wiedii	Margey	64	31	4	4
Panthera onca	Jaguar	46	28	16	14
Nasua nasua	Coati	26	14	2	2
Tamandua tetradactyla	Collared Anteater	4	4	4	3
Coendou prehensilis	Porcupine	37	25	0	0
Tapirus terrestris	Tapir	0	0	37	24
Myrmecophaga tridactyla	Giant Anteater	0	0	35	23
Priodontes maximus	Giant Armadillo	0	0	23	18
Pecari tajacu	Collared Peccary	0	0	102	41
Dasyprocta fuliginosa	Black Agouti	0	0	258	46
Myoprocta pratti	Green Acouchi	0	0	138	42
Eira barbara	Greyheaded Tayra	0	0	20	14
Leopardus pardalis	Ocelot	0	0	65	34
Cuniculus paca	Spotted Paca	0	0	57	23
Puma concolor	Cougar	0	0	14	7
Tayassu pecari	White-lipped Peccary	0	0	4	3
Dasypus novemcinctus	Common Long-nosed Armadillo	0	0	139	35
Mazama americana	Red Brocket	0	0	53	24
Mazama nemorivaga	Amazonian Brown Brocket	0	0	19	16
Speothos venaticus	Bush Dog	0	0	3	3
Total		1154	51	2292	50
